# Supplementary material for: Integrative characterisation of secreted factors involved in intercellular communication between prostate epithelial or cancer cells and fibroblasts
Source: Mol Oncol. 2023 Jan 27;17(3):469–86. doi: 10.1002/1878-0261.13376 (PMC9980303; doi:10.1002/1878-0261.13376)
Supplement: Supplementary file 2 — Table S1. Clinicopathological features of tumours of origin for primary fibroblast cell lines. Table S5. List of proteins for the 200 human antibody array analysis. Table S6. Expression of targets in the first and secondary customised antibody array analysis. [file MOL2-17-469-s002.xlsx]

## Sheet: Table S1
Table S1: Clinicopathological features of tumours of origin for primary fibroblast cell lines
Patient clinical Information											Validation of fibroblast cultures
Patient number	Patient age	Gleason Score (Index tumour)	Grade Group [1]	TNM classification stage	Focality	Perineural invasion	Lymph node involvement	Extraprostatic extension (EPE)	Seminal vesicle (SV) involvement	Margins	Immunocytochemistry of Fibroblast Cultures (NPF/CAF)			In Vivo Tumourigenicity [2,3]
											CK8/18	HMWCK	Vimentin	NPF	CAF
128R	56.7	7(3+4)	2	pT3b	Unifocal	Present	0/1	Present	Present - left SV	Positive	-/-	-/-	100%/100%	Partially tumorigenic	Yes
332R	68	9(5+4)	5	pT3a	Multifocal	Present - multifocal	0/2	Present	Not identified	Positive	-/-	-/-	100%/100%	ND	ND
[1] Epstein, J.I., et al., A Contemporary Prostate Cancer Grading System: A Validated Alternative to the Gleason Score. European Urology. 69(3): p. 428-435.
[2] Olumi, A. F. et al. Carcinoma-associated fibroblasts direct tumor progression of initiated human prostatic epithelium. Cancer Research 59, 5002-5011 (1999).
[3]Taylor, R. A. et al. Human epithelial basal cells are cells of origin of prostate cancer, independent of CD133 status. Stem Cells 30, 1087-1096 (2012).
TNM = tumour, (lymph) node, metastasis
EPE = extraprostatic extension
SV = seminal vesicle
CK8/8 = cytokeratin 8/18
HMWCK = high molecular weight cytokeratin
NPF = non-malignant prostate fibroblasts
CAF = cancer-associated fibroblasts
ND = Not done

## Sheet: Table S5
Table S5. List of proteins for the 200 human antibody array analysis
	Array 1	Array 2	Array 3	Array 4	Array 5
1	BLC	AR	6Ckine	4-1BB	Activin A
2	Eotaxin	BDNF	Axl	ALCAM	AgRP
3	Eotaxin-2	bFGF	BTC	B7-1	ANG
4	G-CSF	BMP-4	CCL28	BCMA	ANG-1
5	GM-CSF	BMP-5	CTACK	CD14	Angiostatin
6	I-309	BMP-7	CXCL16	CD30	Catheprin S
7	ICAM-1	b-NGF	ENA-78	CD40 L	CD 40
8	IFNg	EGF	Eotaxin-3	CEACAM-1	Cripto-1
9	IL-1a	EGF R	GCP-2	DR6	DAN
10	IL-1b	EG-VEGF	GRO	Dtk	DKK-1
11	IL-1ra	FGF-4	HCC-1	Endoglin	E-Cadherin
12	IL-2	FGF-7	HCC-4	ErbB3	EpCAM
13	IL-4	GDF-15	IL-9	E-Selectin	FAS L
14	IL-5	GDNF	IL-17F	Fas	Fcr RIIB/C
15	IL-6	GH	IL-18 BPa	Flt-3L	Follistatin
16	IL-6sR	HB-EGF	IL-28A	GITR	Galectin-7
17	IL-7	HGF	IL-29	HVEM	ICAM-2
18	IL-8	IGFBP-1	IL-31	ICAM-3	IL-13 R1
19	IL-10	IGFBP-2	IP-10	Contactin-2	IL-13 R2
20	IL-11	IGFBP-3	I-TAC	IL-1 RI	IL-17B
21	IL-12p40	IGFBP-4	LIF	IL-2 Rg	IL-2 Ra
22	IL-12p70	IGFBP-6	LIGHT	IL-10 Rb	IL-2 Rb
23	IL-13	IGF-I	Lymphotactin	IL-17R	IL-23
24	IL-15	Insulin	MCP-2	IL-21R	LAP
25	IL-16	MCSF R	MCP-3	LIMPII	NrCAM
26	IL-17	NGF R	MCP-4	Lipocalin-2	PAI-I
27	MCP-1	NT-3	MDC	L-Selectin	PDGF-AB
28	MCSF	NT-4	MIF	LYVE-1	Resistin
29	MIG	OPG	MIP-3a	MICA	SDF-1b
30	MIP-1a	PDGF-AA	MIP-3b	MICB	sgp130
31	MIP-1b	PIGF	MPIF-1	NRG1-b1	Shh N
32	MIP-1d	SCF	MSPa	PDGF Rb	Siglec-5
33	PDGF-BB	SCF R	NAP-2	PECAM-1	ST2
34	RANTES	TGFa	OPN	RAGE	TGF-b2
35	TIMP-1	TGFb1	PARC	TIM-1	Tie-2
36	TIMP-2	TGFb3	PF4	TRAIL R3	TPO
37	TNFa	VEGF	SDF-1a	Trappin-2	TRAIL-R4
38	TNFb	VEGF R2	TARC	uPAR	TREM-1
39	TNF RI	VEGF R3	TECK	VCAM-1	VEGF-C
40	TNF RII	VEGF-D	TSLP	XEDAR	VEGF R1

## Sheet: Table S6
Table S6. Expression of targets in the first and secondary customised antibody array analysis
		First array										First array										Secondary customised array
No.	Targets	BPH-1	NPF128	CAF128	NPF332	CAF332	NPF 128R + BPH-1	CAF 128R + BPH-1	NPF 332R + BPH-1	CAF 332R + BPH-1		PC3	NPF128	CAF128	NPF332	CAF332	NPF 128R + PC3	CAF 128R + PC3	NPF 332R + PC3	CAF 332R + PC3		PC3	WPMY-1	WPMY-1 + PC3
1	IP-10(CXCL10)	2.45776	0.931886	2.38926	0.39435	0.232407	487.537	335.62	277.369	378.181		0.3	0.931886	2.38926	0.39435	0.232407	9.82068	7.71639	5.01196	16.6428		3.45876	12.5017	199.996
2	ENA-78(CXCL5)	21.7999	1360.24	37.8704	45.9194	15.5541	6172.63	2534.04	9690.21	4386.7		56.6772	1360.24	37.8704	45.9194	15.5541	4043.41	454.111	5656.3	3069.66		1746.7	236.181	3511.09
3	GROa(CXCL1)	36.4499	132.348	143.683	135.21	111.948	520.636	1112.36	1216.9	860.438		107.055	132.348	143.683	135.21	111.948	612.536	817.074	1128.48	1181.92		31708.6	6341.41	94988.5
4	GDF-15	322.429	25.1921	6.54092	4.02193	22.5509	5933.63	1739.99	5058.09	2730.36		26.7668	25.1921	6.54092	4.02193	22.5509	218.479	186.25	930.359	2116.83		48.1873	245.119	947.945
5	CXCL6(GCP-2)	60.622	1840.9	142.211	440.67	83.7987	10369.3	3444.28	2666.88	2706.29		183.442	1840.9	142.211	440.67	83.7987	11569.9	2207.26	1268.23	489.489		242.086	257.96	1907.97
6	CXCL16	862.905	6.64054	8.42569	3.87092	2.10998	2847.54	3006.83	3094.06	2457.52		17.7268	6.64054	8.42569	3.87092	2.10998	296.794	320.949	143.331	176.681		708.356	2264.69	4642.24
7	Follistatin	390.054	991.627	314.761	1620.74	172.667	1047.81	587.121	581.789	168.832		1863.1	991.627	314.761	1620.74	172.667	20037.3	18930.1	19210.9	19417.3		3486.62	3923.25	8766.11
8	G-CSF	7.43553	6.74902	6.8017	6.98887	10.3202	97.5034	93.3564	540.166	46.8631		7.13251	6.74902	6.8017	6.98887	10.3202	67.2016	43.763	58.4375	96.7744		11.5841	33.3117	97.9393
9	Eotaxin(CCL11)	0.560848	10.6751	7.20284	4.62844	2.96519	6.60525	3.73333	4.1518	13.9665		0.546	10.6751	7.20284	4.62844	2.96519	26.1383	19.8242	16.6203	7.31453		32.2	34.2081	890.345
10	PDGF-AA	194.213	11.0727	0.507907	117.136	0.455757	38.7725	652.532	9.62582	518.162		0.634218	0.462976	0.0323675	0.216199	0.0886952	1.39133	1.37265	1.41203	1.46868		68.3275	30.7289	329.202
11	PDGF-AB	6.17605	7.43082	3.80322	3.4586	8.36827	23.7108	24.6181	27.2376	36.3459		4.19448	7.43082	3.80322	3.4586	8.36827	48.6146	35.9914	48.8687	55.9382		43.8907	161.871	380.409
12	PF4(CXCL4)	31.6356	4466.53	166.014	2796.37	61.1267	7168.83	673.23	6385.45	532.424		110.335	4466.53	166.014	2796.37	61.1267	3277.53	390.426	6082.71	225.539		52.9488	168.087	191.113
13	MCP-1(CCL2)	7.38055	67.858	47.4427	61.1313	47.1325	264.731	118.77	274.945	210.21		0	67.858	47.4427	61.1313	47.1325	242.498	106.662	250.782	214.586		98.1016	276.405	619.48
14	RANTES(CCL5)	269.466	1.29943	1.32343	1.35626	1.31001	869.345	860.375	466.854	507.242		1.39943	1.29943	1.32343	1.35626	1.31001	7.79896	7.50902	7.31675	8.59628		3.83182	11.439	64.654
15	IL-17B	23.8307	127.601	97.2851	584.674	334.814	1056.66	607.843	2083.29	1365.56		14.2842	127.601	97.2851	584.674	334.814	554.799	142.479	853.893	734.067		105.167	442.184	662.805
16	HGF	9.88837	1136.94	523.127	1863.69	283.429	83.7662	39.7599	154.206	45.2403		2.93838	1136.94	523.127	1863.69	283.429	206.085	86.4869	615.503	177.544		1.68665	159.827	374.389
17	BDNF	1.27956	13.8337	5.45254	12.7939	2.26015	3.66772	2.21849	8.21076	3.60382		0.0900166	13.8337	5.45254	12.7939	2.26015	7.4284	2.96288	12.1295	4.98829		13.8666	336.412	33.8401
18	IL-6	1.64535	1.02436	10.7823	16.2571	3.69576	1580.16	201.138	1475.97	896.222		107.509	1.02436	10.7823	16.2571	3.69576	650.009	255.836	573.022	359.834		435.99	73.7207	255.638
19	IL-6sR	55.9521	0.991232	0.862022	1.42331	1.23447	81.5899	83.2227	33.2748	25.5513		4.3329	0.991232	0.862022	1.42331	1.23447	32.0361	20.1035	26.8168	18.1026		441.773	23.2408	27.4923
20	IL-8	10.0329	54.0492	20.5294	15.6316	39.5988	344.667	340.593	384.513	321.161		77.1561	54.0492	20.5294	15.6316	39.5988	355.466	296.234	343.088	306.688		594.447	441.249	1321.45
21	DKK-1	701.722	4.39522	1.26978	4.25788	1.7364	1546.78	1159.91	795.474	378.077		1109.72	4.39522	1.26978	4.25788	1.7364	13899.8	9532.25	12802.9	15146.2		3240.51	1285.58	6759.65
22	MCP-3(CCL7)	0.121106	12.0681	1.36705	7.46273	2.1163	4.41535	0.622698	15.6945	0.802647		0.2	12.0681	1.36705	7.46273	2.1163	16.882	1.04838	50.4523	10.7459		1.30145	105.257	181.55
23	TGFa	0.285675	17.3191	0.327096	8.96119	0.0685907	0.776859	0.254236	1.19971	1.28305		0.67707	17.3191	0.327096	8.96119	0.0685907	9.59528	5.1636	8.11872	2.83562		162.98	20.2781	11.7575
24	SCF	4.78235	36.9708	5.3487	24.9464	4.51374	10.7261	13.4441	20.2294	8.74544		0.63059	36.9708	5.3487	24.9464	4.51374	12.5646	7.93869	17.3875	9.49818		6.20451	18.6882	76.7299
